# Supplementary material for: Multimodal Patient-Specific Identification of Atrial Flutter Circuits From ECG Time Series Using Explainable Machine Learning
Source: IEEE J Transl Eng Health Med. 2026 May 19;14:248–62. doi: 10.1109/JTEHM.2026.3694616 (PMC13278741; doi:10.1109/JTEHM.2026.3694616)
Supplement: Supplementary Materials [file jtehm-3694616-mm.zip]

Archive with 7 entries (6 files):
- jtehm-3694616-mm/
- jtehm-3694616-mm/JTEHM3694616_appendices.pdf
- jtehm-3694616-mm/README.txt
- jtehm-3694616-mm/supplementary_material_video_C_CCW.mp4
- jtehm-3694616-mm/supplementary_material_video_C_CW.mp4
- jtehm-3694616-mm/supplementary_material_video_P_CCW.mp4
- jtehm-3694616-mm/supplementary_material_video_P_CW.mp4
